# Supplementary material for: Effect of the Seasonal Climatic Variations on the Flavonoid Accumulation in Vitis vinifera cvs. ‘Muscat Hamburg’ and ‘Victoria’ Grapes under the Double Cropping System
Source: Foods. 2021 Dec 25;11(1):48. doi: 10.3390/foods11010048 (PMC8750161; doi:10.3390/foods11010048)
Supplement: Supplementary file 1 [file foods-11-00048-s001.zip › Supplementary Tables.xlsx]

## Sheet: Supplementary Table 1
Supplementary Table S1. Grapevine growth stages of ‘Muscat Hamburg’ and ‘Victoria’ grapes under the double cropping system.
Season	Variety			Grapevine growth stages (month/day)
		budburst	full bloom	pea-size	onset of veraison	veraison completement	harvest
		E-L 4	E-L 23	E-L 31	E-L 35	E-L 36	E-L 38
2014 Summer season	V. vinifera L. cv. Muscat Hamburg (MH)	2021-03-16	2021-04-10	2021-05-12	2021-06-05	2021-06-23	2021-06-30
	V. vinifera L. cv. Victoria (V)	2021-03-16	2021-04-10	2021-05-12	2021-06-05	2021-06-23	2021-06-30
2014 Winter season	V. vinifera L. cv. Muscat Hamburg (MH)	-	2021-09-15	2021-11-10	2021-11-27	2021-12-22	1/5 (2015)
	V. vinifera L. cv. Victoria (V)	-	2021-09-15	2021-11-10	2021-11-27	2021-12-22	1/5 (2015)
2015 Summer season	V. vinifera L. cv. Muscat Hamburg (MH)	-	2021-04-14	2021-05-15	2021-06-10	2021-07-16	2021-07-29
	V. vinifera L. cv. Victoria (V)	-	2021-04-14	2021-05-15	2021-06-04	2021-06-25	2021-07-06
2015 Winter season	V. vinifera L. cv. Muscat Hamburg (MH)	-	2021-09-15	2021-10-23	2021-11-09	2021-11-30	1/19 (2016)
	V. vinifera L. cv. Victoria (V)	-	2021-09-15	2021-10-23	2021-11-09	2021-11-30	1/19 (2016)
"-" indicates no record.

## Sheet: Supplementary Table 2
Supplementary Table S2. Expression profiles of genes related to flavonoid biosynthesis pathway in ‘Muscat Hamburg’ and ‘Victoria’ grapes in the year of 2014.
Gene_ID	Annotation	Victoria (FPKM)							Muscat Hamburg (FPKM)
		Summer			Winter				Summer			Winter
		E-L 35	E-L 36	E-L 38	E-L 35	E-L 36	E-L 38		E-L 35	E-L 36	E-L 38	E-L 35	E-L 36	E-L 38
VIT_200s2849g00010	phenylalanine ammonia-lyase	1.55667	4.67333	4.43333	22.4933	4.44333	2.41667		0.433333	2.71333	2.67667	0.683333	12.3733	4.54667
VIT_206s0004g02620	phenylalanine ammonia-lyase	0.543333	2.35667	1.92667	12.1267	10.48	4.25333		8.98	7.99	12.2933	75.1133	52.8333	45.2367
VIT_208s0040g01710	phenylalanine ammonia-lyase	4.13	14.95	8.37	26.17	6.46667	3.84		2.04	3.4	5.71	10.2967	20.07	10.9033
VIT_213s0019g04460	phenylalanine ammonia-lyase	0.98	3.63667	1.86667	6.45	13.77	6.50667		13.9933	12.8167	26.4633	63	81.18	80.5933
VIT_216s0039g01100	phenylalanine ammonia-lyase	5.39333	15.4533	11.02	44.6667	13.2	5.72667		0.996667	6.61667	3.59667	5.99333	25.0833	12.5867
VIT_216s0039g01110	phenylalanine ammonia-lyase	0.993333	4.67667	2.46333	11.52	2.52	1.15333		0.203333	1.59	1.36	1.4	7.39667	3.28667
VIT_216s0039g01120	phenylalanine ammonia-lyase	2.13667	5.59	2.95667	18.1667	5.45667	2.04		0.76	2.21667	1.61333	2.57333	12.6733	6.44333
VIT_216s0039g01130	phenylalanine ammonia-lyase	0.926667	4.21667	2.38333	13.16	3.13	1.13667		0.183333	1.54667	0.65	0.743333	5.49667	2.41
VIT_216s0039g01170	phenylalanine ammonia-lyase	1.57667	4.71	4.99667	16.7033	4.95333	6.71		0.876667	2.38333	1.57333	3.40333	18.49	9.84667
VIT_216s0039g01300	phenylalanine ammonia-lyase	0.633333	5.45	5.70333	19.02	3.05	0.936667		0.196667	1.13667	0.11	0	9.79	4.12333
VIT_216s0039g01320	phenylalanine ammonia-lyase	0.34	0.43	3.30333	13.41	2.59667	1.15333		0.0966667	0.673333	0.253333	0.456667	4.05	1.36667
VIT_206s0004g08150	trans-cinnamate 4-monooxygenase	5.90333	14.51	10.9533	51.0833	16.7667	7.03333		11.9967	13.7367	29.5233	69.69	67.2433	75.5833
VIT_211s0065g00350	trans-cinnamate 4-monooxygenase	4.19667	21.8133	12.0933	59.9733	16.9567	11.7033		5	11.8433	13.1567	8.19333	35.6633	11.4367
VIT_211s0078g00290	trans-cinnamate 4-monooxygenase	0.0566667	0.493333	0.573333	2.78333	0.23	0.13		0.07	0.28	0.706667	0.316667	2.39	0.623333
VIT_211s0052g01090	4-coumarate--CoA ligase	6.21667	19.6867	14.04	40.4967	9.42667	7.38667		3.86667	4.19333	6.45	13.72	27.91	18.0967
VIT_216s0039g02040	4-coumarate--CoA ligase	6.66333	7.67	5.53	23.9467	6.09	5.07667		3.11333	4.71333	8.76	18.96	9.55	13.9733
VIT_216s0050g00390	4-coumarate--CoA ligase	65.34	33.2567	41.71	58.85	87.0067	52.5267		52.7933	53.0367	50.65	72.8367	84.9533	77.9933
VIT_205s0136g00260	chalcone synthase	9.72	14.8567	6.50667	83.5433	20.0367	19.4		158.89	125.77	185.277	505.68	422.627	536.083
VIT_214s0068g00920	chalcone synthase	5.25333	14.04	17.3867	130.347	159.357	76.2733		27.3433	29.51	65.3233	134.06	160.97	197.3
VIT_213s0067g02870	chalcone isomerase	21.93	16.2867	14.68	32.1167	23.7767	16.2367		21.4367	18.2167	20.0933	48.7867	29.7867	38.1433
VIT_213s0067g03820	chalcone isomerase	19.3633	21.76	15.4467	67.5067	52.0767	48.7		25.6233	19.0767	28.59	75.9933	55.93	76.32
VIT_204s0023g03370	naringenin 3-dioxygenase	6.27667	13.1867	6.83	24.4267	6.33667	7.81667		21.4	24.8467	44.5133	131.78	83.5267	123.29
VIT_218s0001g14310	naringenin 3-dioxygenase	32.2967	45.8967	49.9767	109.19	240.777	226.553		28.1767	25.77	34.53	66.35	81.2333	82.9267
VIT_203s0063g01690	flavonoid 3'-monooxygenase	4.63	2.67	0.88	16.5133	30.0667	26.3967		4.54	1.93	0.7	21.4667	27.7567	6.39667
VIT_209s0002g01090	flavonoid 3'-monooxygenase	20.8167	19.3633	13.8467	62.1067	29.09	17.98		46.5	18.51	25.43	40.3567	56.7367	30.47
VIT_206s0009g02810	flavonoid 3',5'-hydroxylase	0.163333	0	0.186667	0.496667	0	0		0.736667	1.36333	1.32333	1.99	2.47333	12.7267
VIT_206s0009g02830	flavonoid 3',5'-hydroxylase	0.573333	0.18	0.38	0.24	0.196667	0.113333		3.77	3.41333	10.49	9.65333	7.86	23.0733
VIT_206s0009g02840	flavonoid 3',5'-hydroxylase	0.0666667	0	0	0.606667	0.08	0		0.24	0.01	0.673333	1.28667	1.72667	7.82333
VIT_206s0009g02970	flavonoid 3',5'-hydroxylase	0.163333	0	0.08	0.15	0	0		0.166667	0.01	2	1.21333	0.23	2.95333
VIT_206s0009g03000	flavonoid 3',5'-hydroxylase	0.123333	0	0.19	0.15	0.0766667	0.17		2.11	1.88333	12.5867	5.08667	5.67333	18.7667
VIT_206s0009g03010	flavonoid 3',5'-hydroxylase	0.41	0.206667	0.123333	0.286667	0.0233333	0.193333		3.76667	4.42667	19.1033	12.3633	8.89333	33.6667
VIT_211s0118g00390	flavonol synthase	69.0767	96.7167	88.2533	49.2667	72.2833	55.0933		104.157	96.5467	66.1167	63.6367	55.6067	58.21
VIT_218s0001g03430	flavonol synthase	9.49333	6.79	2.22333	13.83	55.74	110.103		17.1533	27.34	35.6733	30.39	32.98	126.323
VIT_218s0001g03470	flavonol synthase	0.476667	3.59	1.82	9.73667	43.7633	5.39333		0.0866667	0.01	0.366667	0.12	2.36	1.17667
VIT_215s0048g01000	flavanone 4-reductase	22.5567	33.9233	36.8433	56.62	67.9367	50.9		3.42333	1.38333	1.80333	10.7367	37.43	19.88
VIT_215s0048g01010	flavanone 4-reductase	15.2667	5.72333	7.21	8.56333	9.62	4.18		5.17333	1.53333	2.11667	5.37333	6.10333	3.02667
VIT_216s0039g02350	flavanone 4-reductase	5.48667	1.34667	0.75	3.99	2.46667	1.62667		7.96333	3.04333	6.53	5.19667	4.59667	2.93333
VIT_218s0001g12800	flavanone 4-reductase	46.5767	39.0733	27.8733	98.5167	54.0167	36.4233		45.17	29.2467	28.9133	129.743	127.26	96.78
VIT_201s0011g02960	leucoanthocyanidin reductase	5.39333	3.07333	2.86667	4.65667	2.11667	3.70333		2.36	3.61667	3.22667	6.07333	2.68	5.41
VIT_217s0000g04150	leucoanthocyanidin reductase	30.56	18.5867	14.0833	14.5433	7.71	5.95333		10.3	6.43667	3.60333	13.6967	5.05667	5.79
VIT_202s0025g04720	leucoanthocyanidin dioxygenase	22.0033	14.42	22.6667	114.89	27.84	19.29		75.3933	58.1167	95.7367	282.36	204.017	182.953
VIT_208s0105g00380	leucoanthocyanidin dioxygenase	76.7267	40.63	39.67	62.8033	41.1467	48.3533		42.14	28.27	21.91	32.87	46.7633	20.1933
VIT_200s0361g00040	anthocyanidin reductase	0.823333	1.05	0.806667	2.46333	0.473333	0.536667		2.08667	1.17333	0.526667	7.86	1.07	0.833333
VIT_216s0039g02230	UDP-glucose: flavonoid-3-O-glucosyltransferase	10.3433	9.31333	9.15	8.77333	6.44333	7.74333		20.1667	29.1933	65.16	72.15	42.49	55.5033
VIT_201s0010g03510	Anthocyanin O-methyltransferase	0.02	0.0966667	0.376667	0.02	0	0		10.1633	10.6433	11.1633	25.5067	15.1933	21.2567
VIT_203s0017g00870	Anthocyanin acyltransferase	0.0333333	0.08	0.15	0	0	0		0.45	1.23333	2.3	0.886667	0.72	2.54667
VIT_202s0033g00410	myb proto-oncogene protein	0.03	0.21	0.12	0	0.07	0		16.1067	14.6233	18.22	49.7733	67.1167	21.0233
VIT_202s0033g00390	myb proto-oncogene protein	3.22	30.97	44.74	108.527	243.54	93.12		37.41	28.0733	44.65	91.5433	164.927	60.97
VIT_202s0033g00450	myb proto-oncogene protein	1.35667	8.31667	12.6533	117.71	97.7567	32.7667		35.1567	19.96	19.2433	177.08	249.14	47.6967
VIT_203s0038g02310	myb proto-oncogene protein	44.9567	35.9933	40.42	48.94	47.8833	52.49		39.6	24.12	29.5867	41.5167	37.9133	44.4267
VIT_208s0007g07230	myb proto-oncogene protein	13.7433	6.53	4.50667	10.33	10.1367	4.61333		8.85667	2.96	2.12	7.19667	8.91667	3.69333
VIT_206s0004g00570	myb proto-oncogene protein	13.9433	17.2033	20.04	15.0067	32.6267	33.4867		15.57	18.71	20.4133	15.9067	21.2933	31.02
VIT_215s0046g00170	myb proto-oncogene protein	4.94667	3.28333	1.48333	10.8533	1.74333	2.13		13.5667	4.62	4.06667	15.5467	1.37333	3.29
VIT_201s0011g04760	myb proto-oncogene protein	15.98	12.9	18.2467	28.14	9.17667	11.3767		13.56	9.78333	16.1233	24.8633	11.6967	15.0267
VIT_215s0046g02560	transcription factor MYC2	7.19	3.46	2.84667	5.42667	4.56333	5.66667		5.02667	4.52667	4.54667	5.84667	3.92333	5.22667
VIT_207s0104g00090	transcription factor MYC2	16.6067	17.0067	18.68	23.45	16.0167	22.62		10.3367	12.1167	14.5133	25.9633	15.8467	27.4467
VIT_207s0005g01210	myb proto-oncogene protein	5.04	2.14	1.94667	3.77	0.98	0.16		3.01	0.92	0.19	2.77	0.24	0.22
VIT_207s0005g01450	bZIP proteins	15.0167	21.17	21.0767	39.2067	78.0633	17.21		9.56	15.4833	15.7833	23.3267	39.4	10.78
VIT_207s0031g02560	UV-B RECEPTOR 1	14.4833	8.93667	7.21667	14.6433	10.8467	12.5367		17.9133	7.91	7.46333	21.4067	9.27667	11.49
VIT_204s0008g05210	ELONGATED HYPOCOTYL 5 grape homologs	16.3233	22.8933	22.7933	23.54	14.0633	16.14		11.8633	14.9267	20.85	8.31	2.95667	3.27667
VIT_205s0020g01090	ELONGATED HYPOCOTYL 5 grape homologs	4.06333	6.04	5.54333	14.3067	14.21	7.29333		2.58333	2.41667	3.34	4.60333	4.8	1.98333
VIT_212s0059g01420	E3 ubiquitin-protein ligase COP1	7.71	4.86333	4.98	5.89333	9.87	11.0233		7.15667	4.76333	5.61333	6.02667	9.08667	9.32333
VIT_210s0523g00030	E3 ubiquitin-protein ligase COP1	5.94333	6.67667	5.67667	8.06	9.37	9.39333		3.86333	4.43	3.91	5.33667	4.79667	5.20667
VIT_216s0098g00870	WD repeat-containing protein	19.45	20.5167	18.59	24.92	12.98	12.03		21.29	22.6567	28.1467	28.8667	16.9333	14.86
